# Supplementary material for: Household Microenvironment and Under-Fives Health Outcomes in Uganda: Focusing on Multidimensional Energy Poverty and Women Empowerment Indices
Source: Int J Environ Res Public Health. 2022 May 30;19(11):6684. doi: 10.3390/ijerph19116684 (PMC9180902; doi:10.3390/ijerph19116684)
Supplement: Supplementary file 1 [file ijerph-19-06684-s001.zip]

Archive with 1 entries (1 files):
- ijerph-1691180-supplementary.pdf
